# Supplementary material for: Identification of EGFR as a Biomarker in Saliva and Buccal Cells from Oral Submucous Fibrosis Patients—A Baseline Study
Source: Diagnostics (Basel). 2022 Aug 11;12(8):1935. doi: 10.3390/diagnostics12081935 (PMC9406318; doi:10.3390/diagnostics12081935)
Supplement: Supplementary file 1 [file diagnostics-12-01935-s001.zip]

Archive with 1 entries (1 files):
- diagnostics-1851977-supplementary.pdf
